# Supplementary material for: Serum metabolic signatures for Alzheimer’s Disease reveal alterations in amino acid composition: a validation study
Source: Metabolomics. 2024 Jan 5;20(1):12. doi: 10.1007/s11306-023-02078-8 (PMC10770204; doi:10.1007/s11306-023-02078-8)
Supplement: Supplementary file 2 — Supplementary material 2 (XLSX 27.7 kb) [file 11306_2023_2078_MOESM2_ESM.xlsx]

## Sheet: Metabolites
Group	Ethanol	Trimethylamine-N-oxide	2-Aminobutyric acid	Alanine	Asparagine	Creatine	Creatinine	Glutamic acid	Glutamine	Glycine	Histidine	Isoleucine	Leucine	Lysine	Methionine	N-Dimethylglycine	Ornithine	Phenylalanine	Proline	Sarcosine	Threonine	Tyrosine	Valine	2-Hydroxybutyric acid	Acetic acid	Citric acid	Formic acid	Lactic acid	Succinic acid	Choline	2-Oxoglutaric acid	3-Hydroxybutyric acid	Acetoacetic acid	Acetone	Pyruvic acid	D-Galactose	Glucose	Glycerol	Dimethylsulfone	Ca-EDTA	K-EDTA
Con	0	0.02	0	0.359	0	0.021	0.088	0.066	0.696	0.151	0.079	0.04	0.069	0.177	0.076	0.001	0	0.062	0.308	0.004	0	0.064	0.257	0	0.038	0	0.051	2.363	0.004	0	0	0.187	0.039	0.044	0.067	0	5.048	0.222	0.003	0.005	0.014
Con	0.159	0.014	0	0.471	0	0.025	0.103	0.082	0.836	0.385	0.083	0.032	0.089	0.198	0.089	0.001	0.009	0.048	0	0.004	0.026	0.046	0.22	0	0.05	0.131	0.05	1.941	0.002	0	0	0.073	0.028	0.044	0.08	0	4.208	0.338	0.016	0.004	0.013
Con	0.065	0.02	0	0.46	0	0.044	0.07	0.062	0.727	0.408	0.125	0.039	0.076	0.212	0.081	0.001	0	0.056	0.255	0.004	0	0.061	0.29	0	0.038	0	0.041	2.364	0.002	0	0	0	0.005	0.049	0.092	0	6.881	0.226	0.016	0	0.014
Con	0.081	0.035	0.032	0.499	0	0.062	0.08	0.1	0.649	0.209	0.083	0.061	0.123	0.173	0.09	0.002	0	0.077	0.327	0.004	0	0.067	0.283	0.036	0.045	0.133	0.069	2.132	0.002	0	0	0.037	0	0.039	0.135	0	10.76	0.238	0.02	0	0.013
Con	0.06	0.016	0.042	0.639	0	0.016	0.082	0.077	0.758	0.214	0.125	0.049	0.11	0.234	0.103	0.002	0	0.077	0.273	0.006	0	0.068	0.262	0	0.027	0.133	0.053	1.638	0.002	0	0	0.058	0.008	0.023	0.099	0	5.921	0.152	0.005	0.004	0.015
Con	0.072	0.007	0	0.609	0	0.003	0.124	0.13	0.765	0.15	0.145	0.106	0.184	0.292	0.133	0.001	0.009	0.065	0.445	0.01	0	0.105	0.372	0.021	0.026	0.113	0.047	1.29	0.001	0	0	0.059	0.015	0.034	0.112	0	6.524	0.154	0.011	0.004	0.022
Con	0.21	0.019	0	0.491	0	0.03	0.115	0.081	0.908	0.19	0.123	0.081	0.11	0.305	0.105	0.001	0	0.05	0.315	0.01	0	0.084	0.328	0.017	0.159	0.114	0.047	1.856	0.004	0	0.012	0	0.005	0.036	0.087	0	7.196	0.157	0.007	0.003	0.017
Con	0.038	0.004	0	0.461	0.045	0.037	0.11	0.096	0.732	0.17	0.135	0.067	0.083	0.227	0.073	0.001	0.01	0.046	0.28	0.01	0	0.053	0.241	0	0.032	0.101	0.058	2.621	0.001	0	0.012	0.033	0.006	0.063	0.166	0	9.028	0	0.011	0	0.011
Con	0	0.018	0	0.428	0	0.036	0.077	0.058	0.757	0.169	0.159	0.034	0.082	0.176	0.085	0.001	0	0.049	0.36	0	0.026	0.068	0.225	0	0.028	0.093	0.049	1.623	0.001	0	0.012	0.02	0.006	0.016	0.124	0	8.347	0	0.017	0.004	0.015
Con	0.078	0.001	0	0.568	0	0.011	0.116	0.111	0.774	0.157	0.121	0.104	0.163	0.212	0.096	0.003	0.009	0.065	0.362	0	0	0.105	0.367	0	0.033	0.133	0.061	2.024	0.001	0	0	0.024	0.004	0.03	0.128	0	7.037	0.171	0.328	0.004	0.021
Con	0.055	0.007	0.053	0.5	0	0.008	0.095	0.087	0.81	0.189	0.122	0.034	0.087	0.226	0.084	0.001	0	0.043	0	0	0	0.059	0.232	0	0.02	0.056	0.055	2.096	0.003	0	0	0	0.006	0.021	0.088	0	3.943	0	0.014	0	0.012
Con	0.111	0.025	0.041	0.507	0	0.02	0.08	0.053	0.796	0.365	0.161	0.028	0.058	0.17	0.09	0.002	0	0.051	0.32	0.003	0	0.064	0.185	0	0.027	0.175	0.046	2.051	0.004	0	0	0	0.002	0.021	0.111	0	7.085	0.155	0.016	0.005	0.012
Con	0.081	0.008	0	0.536	0	0.027	0.139	0.129	0.634	0.148	0.115	0.095	0.171	0.267	0.096	0.001	0	0.066	0.254	0	0	0.075	0.324	0	0.037	0.098	0.043	2.222	0.001	0	0.012	0.05	0.005	0.025	0.122	0	8.232	0.173	0.012	0.005	0.018
Con	0.107	0.032	0	0.524	0.062	0.063	0.094	0.053	0.736	0.199	0.127	0.07	0.155	0.252	0.089	0.001	0	0.082	0.317	0	0	0.078	0.286	0.004	0.041	0.1	0.04	3.424	0.002	0	0	0.074	0.001	0.028	0.202	0	10.196	0.232	0.009	0	0.013
Con	0.093	0.032	0.032	0.413	0	0.03	0.127	0.063	0.777	0.278	0.12	0.061	0.108	0.261	0.099	0.001	0.01	0.066	0.29	0.003	0.028	0.069	0.284	0	0.065	0.079	0.042	1.659	0.003	0	0	0	0.004	0.028	0.089	0	5.849	0	0.021	0.004	0.013
Con	0.1	0.047	0	0.438	0	0.007	0.116	0	0.719	0.165	0.135	0.059	0.093	0.226	0.083	0.001	0	0.051	0	0.007	0	0.076	0.242	0.043	0.038	0.131	0.055	2.53	0.007	0	0	0.056	0.003	0.083	0.111	0	4.163	0.185	0.01	0.004	0.013
Con	0	0.011	0	0.493	0	0.002	0.097	0.069	0.885	0.198	0.116	0.072	0.12	0.142	0.102	0.001	0.01	0.069	0	0.003	0	0.057	0.246	0	0.022	0.111	0.038	2.202	0.002	0.044	0	0	0.007	0.017	0.11	0	6.924	0.163	0.006	0	0.015
Con	0.057	0.019	0	0.547	0.081	0.052	0.062	0.096	0.697	0.212	0.137	0.031	0.072	0.206	0.087	0	0.009	0.054	0	0.002	0	0.059	0.255	0.201	0.043	0.083	0.055	2.878	0.002	0	0.011	0.013	0.004	0.022	0.148	0	8.519	0	0.018	0.004	0.014
Con	0.114	0.008	0	0.496	0.039	0.014	0.097	0.091	0.837	0.21	0.105	0.085	0.121	0.219	0.106	0.001	0	0.076	0.294	0.006	0.031	0.09	0.3	0	0.079	0.115	0.059	2.58	0.004	0	0	0.022	0.001	0.036	0.131	0	6.559	0.218	0.005	0	0.016
Con	0	0.014	0	0.544	0	0.003	0.095	0.113	0.814	0.163	0.146	0.133	0.174	0.273	0.103	0.003	0	0.095	0.424	0.012	0	0.1	0.376	0	0.112	0.136	0.046	2.638	0.001	0.004	0.011	0.119	0.014	0.039	0.133	0	7.106	0.143	0.011	0	0.021
Con	0	0.003	0	0.611	0	0.013	0.111	0.108	0.798	0.153	0.15	0.074	0.119	0.225	0.117	0.003	0.01	0.068	0.351	0.004	0	0.076	0.322	0	0.018	0.099	0.046	2.648	0.002	0	0	0.027	0.005	0.031	0.13	0	4.238	0.149	0.035	0.002	0.015
Con	0.099	0.015	0	0.551	0	0.005	0.099	0.054	0.81	0.237	0.101	0.064	0.115	0.237	0.094	0.002	0	0.054	0	0	0	0.057	0.245	0.016	0.067	0.156	0.053	2.685	0.002	0.021	0.011	0.064	0.008	0.04	0.15	0	3.505	0.19	0.03	0.004	0.012
Con	0.062	0	0.029	0.454	0	0.018	0.12	0	0.85	0.368	0.099	0.061	0.12	0.253	0.098	0.001	0	0.05	0.301	0.007	0	0.061	0.206	0	0.023	0.117	0.051	1.733	0.003	0	0	0.032	0.007	0.037	0.071	0	5.805	0.161	0.004	0.001	0.011
Con	0	0.037	0.035	0.367	0	0.01	0.1	0.079	0.712	0.162	0.078	0.071	0.101	0.207	0.089	0.001	0	0.073	0	0.005	0	0.06	0.296	0	0.053	0.138	0.054	3.503	0.01	0	0	0.285	0.046	0.049	0.128	0	7.221	0.196	0.017	0	0.013
Con	0.078	0.012	0.03	0.532	0	0.011	0.107	0.104	0.811	0.222	0.121	0.074	0.081	0.137	0.088	0.001	0	0.046	0.425	0.017	0	0.08	0.23	0	0.029	0.139	0.048	1.89	0.002	0	0.012	0	0.005	0.036	0.138	0	6.695	0	0.014	0	0.011
AD	0	0.011	0.099	0.462	0	0.011	0.117	0.123	0.576	0.194	0.074	0.028	0.082	0.126	0.07	0.001	0	0.056	0.268	0	0	0.052	0.143	0	0.04	0.207	0.045	3.383	0.019	0	0.007	0.535	0.065	0.123	0.112	0	6.466	0.689	0.047	0.004	0.009
AD	0.15	0.02	0	0.358	0	0.008	0.092	0.096	0.723	0.281	0.069	0.058	0.092	0.19	0.092	0.002	0.115	0.05	0	0.003	0	0.041	0.219	0.014	0.043	0.114	0.059	1.897	0.003	0	0	0.157	0.037	0.055	0.082	0	5.545	0.236	0.006	0.005	0.018
AD	0	0.007	0.058	0.337	0	0.032	0.092	0	0.801	0.29	0.072	0.028	0.068	0.19	0.09	0.002	0	0.045	0	0.004	0	0.028	0.15	0	0.028	0.092	0.036	1.337	0.017	0	0.012	0.342	0.05	0.097	0.062	0	4.773	0.362	0.005	0.005	0.012
AD	0	0.012	0	0.375	0	0.028	0.103	0.043	0.642	0.29	0.047	0.035	0.056	0.144	0.077	0.001	0	0.056	0.258	0.004	0	0.048	0.171	0.023	0.031	0.128	0.045	2.231	0.011	0	0	0.228	0.035	0.054	0.085	0	5.419	0.455	0.033	0	0.01
AD	0.105	0.015	0	0.463	0	0.009	0.105	0	0.871	0.239	0.097	0.047	0.061	0.166	0.099	0.001	0.096	0.058	0.328	0.009	0	0.069	0.218	0	0.039	0.138	0.026	1.469	0.003	0	0	0.18	0.027	0.044	0.052	0	5.643	0.253	0.009	0.005	0.012
AD	0.068	0.004	0.037	0.437	0	0.001	0.117	0.071	0.859	0.303	0.117	0.055	0.081	0.173	0.112	0	0	0.059	0.258	0.001	0	0.052	0.265	0	0.027	0.155	0.04	1.3	0.002	0	0.012	0.052	0.009	0.051	0.053	0	5.056	0.294	0.033	0.005	0.019
AD	0	0.022	0.097	0.416	0	0.012	0.122	0.084	0.919	0.273	0.073	0.053	0.069	0.157	0.114	0	0	0.058	0.249	0	0	0.049	0.176	0	0.037	0.114	0.042	1.808	0.011	0	0	0.263	0.06	0.046	0.069	0	5.479	0.383	0.007	0	0.031
AD	0	0.03	0	0.38	0	0.009	0.116	0.044	0.666	0.183	0.081	0.065	0.098	0.158	0.089	0.002	0.01	0.04	0	0.004	0	0.047	0.275	0.011	0.031	0.123	0.034	1.708	0.001	0	0.011	0.13	0.015	0.032	0.063	0	5.717	0.255	0.013	0	0.015
AD	0.073	0.012	0.029	0.506	0.051	0.01	0.114	0.095	0.908	0.269	0.124	0.035	0.07	0.214	0.111	0.001	0	0.052	0.273	0.005	0	0.056	0.22	0	0.027	0.113	0.045	1.967	0.003	0.01	0	0.033	0.008	0.024	0.088	0	5.417	0.16	0.006	0.005	0.012
AD	0.065	0.031	0.049	0.431	0	0.003	0.164	0.095	0.711	0.189	0.087	0.038	0.115	0.219	0.084	0.002	0.096	0.058	0.325	0	0	0.044	0.266	0.005	0.03	0.205	0.06	2.337	0.002	0	0.011	0.054	0.008	0.033	0.072	0	7.934	0.212	0.022	0.003	0.014
AD	0	0.022	0	0.499	0	0.002	0.138	0.093	0.823	0.239	0.092	0.039	0.074	0.157	0.096	0.001	0	0.051	0.317	0.004	0	0.057	0.208	0	0.038	0.198	0.038	2.067	0.018	0	0.006	0.415	0.097	0.124	0.104	0	5.536	0.346	0.016	0.005	0.021
AD	0.481	0.025	0	0.303	0	0.003	0.102	0.063	0.854	0.18	0.127	0.038	0.067	0.173	0.101	0.001	0	0.049	0.346	0.004	0	0.048	0.198	0	0.167	0.135	0.048	1.684	0.004	0	0	0.125	0.009	0.026	0.048	0	4.708	0.207	0.008	0.004	0.01
AD	0	0.047	0.015	0.41	0	0.02	0.137	0.054	0.833	0.271	0.084	0.048	0.069	0.218	0.096	0.002	0	0.094	0.256	0.003	0	0.053	0.228	0	0.038	0.106	0.041	1.629	0.003	0.012	0	0.116	0.023	0.043	0.044	0	5.043	0.227	0.012	0.004	0.015
AD	0	0.017	0	0.426	0	0.007	0.092	0.077	0.803	0.157	0.092	0.075	0.088	0.16	0.082	0.001	0	0.048	0	0.003	0	0.046	0.23	0	0.03	0.18	0.037	2.395	0.015	0	0	0.372	0.055	0.079	0.081	0	4.924	0.207	0.003	0.005	0.012
AD	0	0.028	0	0.331	0	0.035	0.097	0.034	0.82	0.344	0.09	0.042	0.066	0.185	0.089	0.001	0.01	0.034	0.309	0.004	0	0.08	0.196	0	0.036	0.105	0.069	1.3	0.002	0	0	0.064	0.01	0.028	0.045	0	5.48	0.264	0.014	0.005	0.012
AD	0	0.034	0	0.466	0	0.009	0.101	0.028	0.698	0.214	0.07	0.042	0.055	0.134	0.074	0.001	0	0.038	0.288	0.004	0	0.049	0.157	0	0.023	0.21	0.035	2.616	0.001	0	0	0.117	0.003	0.027	0.092	0	5.728	0.31	0.019	0.005	0.008
AD	0	0.022	0.07	0.489	0	0.01	0.096	0.148	0.709	0.135	0.121	0.071	0.092	0.16	0.091	0.002	0	0.055	0	0.007	0	0.061	0.238	0.006	0.099	0.123	0.089	2.283	0.002	0	0	0.076	0.006	0.07	0.15	0	9.265	0.142	0.037	0.004	0.011
AD	0.06	0.008	0.032	0.475	0	0.004	0.081	0	0.694	0.138	0.126	0.026	0.05	0.087	0.066	0.002	0	0.035	0.275	0.007	0	0.034	0.173	0	0.018	0.112	0.054	2.119	0.006	0	0.009	0	0.007	0.015	0.104	0	4.907	0.167	0.014	0	0.008
AD	0.047	0.015	0	0.417	0	0.014	0.089	0.076	0.763	0.247	0.111	0.072	0.09	0.173	0.107	0.001	0	0.056	0.382	0.004	0	0.047	0.261	0	0.03	0.097	0.05	1.363	0.002	0	0	0.041	0.01	0.027	0.039	0	4.961	0.211	0.013	0.005	0.018
AD	0	0.001	0.042	0.628	0	0.022	0.136	0.092	0.785	0.163	0.107	0.069	0.084	0.195	0.079	0	0.05	0.058	0.359	0.009	0	0.046	0.259	0	0.026	0.137	0.043	2.77	0.001	0	0	0.055	0.005	0.032	0.125	0	5.049	0.275	0.015	0.005	0.016
AD	0	0.019	0.033	0.332	0	0.005	0.092	0.122	0.785	0.2	0.132	0.051	0.071	0.191	0.093	0.002	0	0.071	0.248	0.003	0	0.06	0.223	0.046	0.041	0.144	0.05	1.654	0.001	0	0	0.118	0.016	0.047	0.074	0	5.596	0.226	0.007	0.004	0.011
AD	0	0.018	0	0.465	0	0.026	0.091	0.056	0.811	0.407	0.082	0.03	0.063	0.183	0.092	0	0	0.044	0.313	0.008	0	0.042	0.157	0	0.024	0.133	0.035	2.378	0.004	0	0.012	0	0.005	0.027	0.084	0	4.327	0.305	0.024	0.004	0.011
AD	0.108	0.02	0.034	0.712	0.036	0.019	0.085	0.086	0.947	0.279	0.114	0.062	0.089	0.24	0.117	0.001	0	0.051	0.392	0.004	0	0.059	0.23	0	0.04	0.125	0.047	2.211	0.003	0	0.012	0.043	0.005	0.028	0.096	0	4.52	0.207	0.035	0.004	0.021
AD	0.068	0.003	0	0.521	0	0.006	0.096	0.062	0.761	0.171	0.123	0.046	0.09	0.242	0.088	0.001	0	0.053	0.196	0.004	0	0.059	0.258	0	0.029	0.169	0.048	1.685	0.003	0	0.012	0.046	0.004	0.018	0.076	0	5.58	0.303	0.015	0.005	0.013
AD	0	0.008	0	0.332	0	0.05	0.123	0.124	0.672	0.27	0.092	0.084	0.11	0.139	0.092	0.004	0	0.071	0.456	0.006	0	0.06	0.23	0	0.055	0.116	0.069	1.437	0.006	0	0	0.14	0.042	0.066	0.066	0	5.657	0.234	0.006	0	0.012
