# Supplementary material for: Serum metabolic signatures for Alzheimer’s Disease reveal alterations in amino acid composition: a validation study
Source: Metabolomics. 2024 Jan 5;20(1):12. doi: 10.1007/s11306-023-02078-8 (PMC10770204; doi:10.1007/s11306-023-02078-8)
Supplement: Supplementary file 3 — Supplementary material 3 (XLSX 20.5 kb) [file 11306_2023_2078_MOESM3_ESM.xlsx]

## Sheet: Details
Group	ALAT	Albumin	Carbamide	Cholesterol	Creatinine	CRP	Glucose	HDL	LDH	LDL	Triglycerides	Haemoglobin	CSF Amyloid-β	CSF p-tau	CSF t-tau	MMSE	FAQ	ACE	Aβ40	Aβ42	GFAP	Nf-L	p-tau 181	Aβ42/Aβ40
Con	24.5	40.4	6.14	5.39	75.5	1.03	4.99	1.93	163.1	2.83273	1.38	8.6							90.7907	4.91284	108.502	12.557	1.36849	0.0541117
Con	23.2	41.2	4.98	3.75	76.8	1.1	4.13	1.52	224.3	1.71182	1.14	8.2							81.1379	4.61633	96.8075	12.1976	0.384733	0.0568949
Con	17	41.3	7.18	6.27	69.4	1.63	6.53	1.63	164.1	4.17636	1.02	7.9							100.447	6.67426	90.8837	9.94172	1.74076	0.0664459
Con	26.3	39.7	7.6	4.6	67.7	3.49	10.02	1.38	177	2.68364	1.18	8.4							76.9042	4.08777	82.8191	10.3797	2.18643	0.0531541
Con	19	41.4	6.09	5.14	87.9	1	5.72	1.07	224.8	3.50182	1.25	8.8							85.7133	3.93345	49.0616	8.34535	1.32086	0.0458907
Con	25.3	41.7	5.08	4.67	89.6	5.52	6.44	1.31	150.9	2.31909	2.29	9.5							107.347	5.59626	52.9203	10.2128	1.36521	0.0521323
Con	37.4	45.5	6.26	5.7	79.7	1	6.92	1.72	164.3	3.42091	1.23	9.1							110.655	4.80391	84.0049	8.46962	2.14442	0.0434135
Con	30.3	42	5.17	6.47	88.8	1	8.66	1.01	176	4.59182	1.91	9.3							109.233	4.46016	113.301	16.4682	2.24246	0.0408314
Con	45.7	41	4.02	5.74	64.8	1.7	7.73	1.76	149.7	3.39818	1.28	9.6							80.6788	5.01734	83.865	11.0001	1.52483	0.062189
Con	17.8	38.8	8.65	5.36	89.6	1.28	6.86	1.03	177.4	2.50727	4.01	8.8							102.608	6.7294	45.9316	18.8286	2.35566	0.0655839
Con	36.9	45.3	8.12	5.31	76.4	1.97	3.98	1.38	175.5	3.28909	1.41	9.9							100.186	6.37018	80.2978	9.71733	1.34181	0.0635833
Con	17.6	39.3	5.76	5.22	78.8	1	6.76	1.88	179.9	3.08545	0.56	7.9							98.938	5.36894	201.918	19.2637	4.26908	0.0542657
Con	42.8	40.2	5.38	5.18	98.3	2.35	7.9	1.09	143.9	3.06273	2.26	10.4							102.962	6.84142	86.8116	14.1164	1.51162	0.0664458
Con	19	41.4	5.03	5.74	71	1.64	9.82	2.06	97.5	3.15727	1.15	7.8							87.6856	4.54849	47.06	8.59048	1.31912	0.0518728
Con	19	42.2	5.95	4.9	81.3	5.73	5.46	1.68	95.7	2.84273	0.83	8.4							92.3214	5.2053	86.762	15.9491	1.58272	0.0563824
Con	26.4	43.9	7.86	4.09	97	1	4.11	1.69	201.9	1.84545	1.22	8.4							91.8544	6.4406	115.824	24.1938	3.12308	0.0701174
Con	37	41.1	3.73	5.28	80.9	3.11	6.5	1.56	174.3	3.27	0.99	8.9							79.5619	4.87371	98.4441	9.80457	1.06988	0.0612568
Con	20.5	37.7	6.58	4.76	58.2	1	7.96	1.38	206.3	3.13455	0.54	8							94.3666	5.79696	102.994	11.3146	1.77465	0.0614303
Con	27.5	42.2	4.33	8.07	72.7	1.9	6.33	1.87	189.9	5.27273	2.04	7.5							109.944	6.55101	84.0605	6.31738	1.42311	0.059585
Con	22	39.3	5.45	5.13	73.9	3.08	6.77	1.34	169.8	2.83545	2.1	9.4							99.865	6.53117	82.2302	9.48638	1.06118	0.0653999
Con	25.3	38.7	5.8	5.7	84.2	1	4.22	1.28	155.6	3.59273	1.82	8.9							97.7844	6.11783	80.8703	10.0158	1.52903	0.0625645
Con	14.9	39.2	3.71	6.25	66.9	1.13	3.59	1.63	163.2	4.07909	1.19	8.4							108.433	5.05459	122.387	19.188	2.76155	0.0466148
Con	34.2	40.4	4.62	4.8	87.5	1	5.54	0.94	143.4	2.97364	1.95	8.4							84.5974	3.15349	69.4674	12.8259	1.62648	0.0372764
Con	17.1	40.3	5.65	6.68	70.6	1	6.96	1.87	197.9	4.26909	1.19	8.7							94.7673	4.28188	107.892	15.3841	1.59427	0.0451831
Con	30.5	41.1	5.72	5.09	87.1	1	6.58	1.11	188.7	2.72545	2.76	9.6							89.6786	5.33031	40.9217	8.92307	1.92874	0.0594379
AD	56	40.8	5.75	7.1	86.3	2.57	6.26	2.3	239.4	4.15455	1.42	8.9				24	4	74	123.887	6.561	203.485	48.0474	4.54421	0.0529594
AD	20.8	44.8	5.51	4.8	76.4	1	5.37	1.49	188	2.89636	0.91					22	17	66	108.742	2.47919	176.763	45.2455	2.25102	0.0227988
AD	12.7	40.8	3.61	5.4	61.9	1	4.66	1.84	209.8	3.02818	1.17	6.4				23	5	57	89.6525	4.55355	186.348	33.9154	3.48093	0.0507911
AD	17.4	41.2	6.09	4.74	71	1.88	5.21	1.88	198.1	2.46909	0.86	7.9				19	9	55	97.8565	5.63363	300.726	30.1153	3.75913	0.0575703
AD	15.7	40.1	5.64	5.81	86.3	1.45	5.39	1.13	196.4	3.64818	2.27	8.2	1078	86	561	23		68	125.493	7.35586	203.159	53.6627	1.35341	0.0586156
AD	17.7	42	9.18	5.67	102.8	1	5.05	1.57	188.7	3.45455	1.42	7.7				30		77	97.9995	5.5184	101.807	21.3234	1.92877	0.0563105
AD	21.3	40	8.38	4.38	102.8	2.26	5.18	1.94	295.7	2.00818	0.95	8.6				15	23	26	129.861	7.66888	243.958	90.8756	6.17823	0.0590547
AD	28.4	40.9	6.9	5.35	90.8	1	5.6	2.08	162.4	2.94273	0.72		739	76	491	23	13	62	87.2248	4.61066	310.41	34.5713	4.10475	0.0528595
AD	33	43.8	4.64	2.99	97.4	1	5.33	1.34	169.3	1.23182	0.92	10.3				19	13		87.8734	4.58343	174.514	21.5227	2.11613	0.0521594
AD	41	42.9	8.59	2.94	104	1	7.33	1.28	217.3	1.34182	0.7	8.3				13	18		119.296	5.73551	116.983	24.1912	3.75076	0.0480777
AD	14.3	39.7	6.75	5.93	113.5	1.16	5.33	1.68	267.7	3.74545	1.11	9.3				21			129.742	6.98485	218.654	48.1009	3.56415	0.0538366
AD	20.4	42.3	4.02	5.44	83	1	4.64	1.51	156.5	3.44364	1.07		537	73	460	8		26	132.282	6.54244	293.878	22.0552	3.94654	0.0494583
AD	15.7	35.5	7.66	5.19	102.8	4.77	4.75	1	226.5	3.85364	0.74	7.9				18	21	49	119.046	6.5176	154.607	23.355	2.42523	0.0547486
AD	16.2	41.4	4.91	5.36	72.7	2.12	4.9	1.3	192.1	3.64182	0.92					20	18	51	92.2	5.93903	182.553	22.6106	0.855625	0.0644146
AD	9.9	42.1	4.88	5.91	73.9	1.99	5.32	1.38	162.7	4.07545	1	8.8				18	13	64	123.277	6.59158	168.822	33.5485	3.95959	0.0534695
AD	14.2	40.6	4.28	6.43	84.6	15.53	5.63	1.74	193.9	4.25364	0.96					17	5	58	117.965	5.36487	194.078	43.2545	3.27132	0.0454786
AD	24.6	43.6	4.99	4.61	81.7	1	8.73	1.28	145.6	2.78	1.21		521	60	387	22	7	47	93.3819	5.27855	108.5	19.1819	1.97883	0.0565265
AD	16.4	43	4.13	6.36	73.5	1	4.85	1.49	156.9	4.36545	1.11					16	5	31	86.5474	4.63395	153.168	127.293	2.28848	0.0535423
AD	20.3	44.7	4.69	7.14	69.8	1	5.08	2.21	173.6	4.30727	1.37		535	124	702	24	8	77	111.426	6.0918	220.488	30.9649	2.48637	0.054671
AD	23.9	42.2	5.02	4.93	83.8	2.26	4.79	0.99	149.4	3.05364	1.95	9.5				21	4	63	117.528	7.27355	129.07	26.104	1.15809	0.0618879
AD	15.7	40.1	6.36	5.51	71	3.93	5.35	1.7	162.3	3.44182	0.81		933	73	555	21	10	55	106.196	4.56847	258.528	30.2297	3.43036	0.043019
AD	15.2	41.3	4.77	6.54	67.7	1	4.22	1.95	150.6	3.99	1.32		803	60	424	15	14	49	70.7399	3.33813	108.9	18.9384	2.70463	0.0471888
AD	46.8	42.2	5.12	5.24	56.6	1	4.42	1.79	245.6	2.79091	1.45	7.7	474	122	637	25	4	79	103.247	3.52256	203.784	27.9447	4.83777	0.0341179
AD	32.1	41.7	3.96	5.61	80.5	1	5.5	1.3	177.7	3.19636	2.45	10	525	61	467	19	19		110.644	4.84563	214.005	19.7697	4.4973	0.0437946
AD	7.5	39.8	6.1	6.97	90.4	3.05	5.62	1.23	175.4	4.76	4.58	8.4				24	17	83	135.066	7.2249	1551.34	25.1149	2.63604	0.0534915
