# Supplementary material for: Serum metabolic signatures for Alzheimer’s Disease reveal alterations in amino acid composition: a validation study
Source: Metabolomics. 2024 Jan 5;20(1):12. doi: 10.1007/s11306-023-02078-8 (PMC10770204; doi:10.1007/s11306-023-02078-8)
Supplement: Supplementary file 4 — Supplementary material 4 (XLSX 8.9 kb) [file 11306_2023_2078_MOESM4_ESM.xlsx]

## Sheet: Ark1
CID	p value	Fold-change
C00041	0.0121253	-0.188002
C00135	0.000578966	-0.324806
C00407	0.0163213	-0.393594
C00123	8.27367e-05	-0.513685
C00047	0.000186308	-0.332313
C00079	0.0351456	-0.19976
C00082	4.21949e-06	-0.469485
C00183	2.44404e-05	-0.361881
C00158	0.00533798	0.374288
C01432	0.0491299	-0.206967
C00042	0.0183739	1.07241
C00164	0.00793042	1.38466
C00022	1.52373e-05	-0.586429
C00031	0.011553	-0.267482
C00116	3.86292e-05	0.935671
